# Supplementary material for: Cytoplasmic Ca2+ influx mediates iron- and reactive oxygen species-dependent ferroptotic cell death in rice immunity
Source: Front Plant Sci. 2024 May 2;15:1339559. doi: 10.3389/fpls.2024.1339559 (PMC11096502; doi:10.3389/fpls.2024.1339559)
Supplement: Supplementary file 1 [file Table_1.xls]

## Sheet: Sheet1
	Supplementary Table 1: List of primers used in this study
	Primer name1	Primer sequence (5'→3')
	Hygromycin-F	ATGAAAAAGCCTGAACTCACCGCG
	Hygromycin-R	CACAGTTTGCCAGTGATACACATGGG
	GCaMP6fmC-F	ACAACCACTACCTGAGCGTG
	GCaMP6fmC-R	TGAAGAAGATGGTGCGCTCCTGGAT
	OsGR1-F	TTTCTCCCAACCACCCATCG
	OsGR1-R	TTGCCCTAAGTGGCCTGAAG
	OsGR2-F	GGCTGTGGGTGATGTAACGA
	OsGR2-R	GTCTTCTCCTGCCGTTTGGA
	OsGR3-F	GTGGGGCATTAGCAAGGACT
	OsGR3-R	CCAGAAAGAGTGGCCCTGAG
	OsUbi-F	GTGGTGGCCAGTAAGTCCTC
	OsUbi-R	GGACACAATGATTAGGGATCA
	1F: Forward; R: Reverse
